# Supplementary material for: MatriGrid® Based Biological Morphologies: Tools for 3D Cell Culturing
Source: Bioengineering (Basel). 2022 May 20;9(5):220. doi: 10.3390/bioengineering9050220 (PMC9138054; doi:10.3390/bioengineering9050220)
Supplement: Supplementary file 1 [file bioengineering-09-00220-s001.zip]

Archive with 1 entries (1 files):
- bioengineering-1696634-supplementary.pdf
